# Supplementary material for: Cell-type-specific synaptic modulation of mAChR on SST and PV interneurons
Source: Front Psychiatry. 2023 Jan 12;13:1070478. doi: 10.3389/fpsyt.2022.1070478 (PMC9877455; doi:10.3389/fpsyt.2022.1070478)
Supplement: Supplementary Table 1 — Detailed statistical information for all experiments described. [file Table_1.XLSX]

## Sheet: Sheet1
Supplemental Table 1 Detailed statistical information for all experiments described.
Data	Response Variable	n Value	Group/Treatment	Mean	SEM	Test Type	Test Value/df	p-Value	individual data point
Figure 1A	Imobility time (s)	n=5 mice	Male_Saline	98.51	17.36	Two-way ANOVA	Ftreatment (1, 16) = 68.04	<0.0001	163.29	59.79	90.42	96.89	82.17
			Male_Scop	10.65	4.498				1.2	0	15.43	23.87	12.73
	Imobility time (s)	n=5 mice	Female_Saline	161.6	14.01		Fgender (1, 16) = 15.50	0.0012	196.36	122.12	141.94	189.19	158.59
			Female_Scop	45.08	9.813				30.46	34.1	30.5	48.25	82.08
Figure 2C	sEPSC frequency (Hz)	n=6 cells/6 mice	Baseline	3.97	0.73	RM one-way ANOVA	F (1.072, 5.360) = 10.96	0.018	6.023	4.245	1.026	5.532	3.835	3.172
			Mus	11.41	2.82				24.786	11.711	4.904	8.93	9.324	8.814
			Scop	4.39	1.11				8.768	5.817	1.913	5.163	2.866	1.847
	mEPSC frequency (Hz)	n=8 cells/3 mice	Baseline	2.41	0.57	RM one-way ANOVA	F (1.456, 10.19) = 0.7260	0.465	2.831	6.014	0.953	2.322	1.619	1.195	2.741	1.578
			Mus	2.13	0.35				1.986	4.283	1.12	1.71	2.476	1.669	1.371	2.45
			Scop	2.08	0.35				2.317	4.388	1.59	2.256	1.499	1.606	1.285	1.701
Figure 2D	sEPSC amplitude (pA)	n=6 cells/6 mice	Baseline	15.74	2.16	RM one-way ANOVA	F (1.205, 6.027) = 1.747	0.2405	15.977	13.047	10.705	24.67	18.704	11.34
			Mus	15.75	1.22				19.743	13.562	18.158	15.134	16.342	11.55
			Scop	12.61	1.04				13.305	10.97	16.371	14.249	11.492	9.259
	mEPSC amplitude (pA)	n=8 cells/3 mice	Baseline	11.59	0.49	RM one-way ANOVA	F (1.193, 8.349) = 1.405	0.2776	10.367	11.885	11.25	10.91	14.423	10.349	10.847	12.719
			Mus	10.11	0.66				8.438	12.614	9.88	9.643	13.061	8.946	7.891	10.386
			Scop	10.68	1.13				8.019	11.571	17.511	10.448	11.739	7.787	7.996	10.37
Figure 2F	eEPSC aplitude (%)	n=9 cells/6 mice	Baseline	99.99	0.013	Wilcoxon matched-pairs signed rank test	Sum of signed ranks (W)=-45	0.0039	100.014	99.8868	99.9966	99.9999	99.999	100.002	99.9933	99.9917	99.9984
			Mus	51.4	5.91				40.29	45.95	72.76	48.59	46.74	38.23	89.52	39.94	40.61
Figure 2G	PPR	n=9 cells/6 mice	Baseline	2.05	0.15	Wilcoxon matched-pairs signed rank test	Sum of signed ranks (W)=39	0.0195	1.88195	3.09058	1.88027	1.79542	2.07815	2.33207	1.96171	1.86032	1.56133
			Mus	2.46	0.26				2.03253	4.37684	2.20402	2.05295	1.93447	2.28707	2.35877	2.87029	2.05037
Figure 3C	sEPSC frequency (Hz)	n=8 cells/6 mice	Baseline	10.65	1.57	RM one-way ANOVA	F (1.122, 7.851) = 15.65	0.0038	6.432	6.809	6.549	17.125	14.844	11.238	14.895	7.329
			Mus	19.89	1.86				13.861	21.254	28.276	21.479	25.948	15.095	17.208	16.017
			Scop	11.51	1.49				9.12	8.943	8.879	17.512	15.836	13.189	13.662	4.929
	mEPSC frequency (Hz)	n=8 cells/5 mice	Baseline	15.51	1.26	RM one-way ANOVA	F (1.723, 12.06) = 1.239	0.3174	15.748	18.819	16.252	19.814	11.308	10.821	18.677	12.611
			Mus	15.76	1.82				14.391	16.052	17.199	23.443	14.984	9.251	21.659	9.087
			Scop	16.81	1.48				14.493	19.68	20.099	19.964	14.985	11.937	22.15	11.161
Figure 3D	sEPSC amplitude (pA)	n=8 cells/6 mice	Baseline	16.1	0.87	RM one-way ANOVA	F (1.519, 10.63) = 3.919	0.0618	13.278	17.627	13.468	18.951	13.572	19.423	16.374	16.088
			Mus	18.41	1.49				14.52	22.996	14.284	26.207	16.785	19.138	16.144	17.243
			Scop	15.29	0.61				14.85	18.505	15.038	15.032	14.375	13.854	17.241	13.452
	mEPSC amplitude (pA)	n=8 cells/5 mice	Baseline	15.26	0.85	RM one-way ANOVA	F (1.169, 8.182) = 0.3630	0.5961	13.487	14.791	17.528	14.424	11.081	14.979	17.612	18.184
			Mus	14.81	0.69				13.586	14.3	18.933	14.458	12.581	13.571	15.827	15.222
			Scop	14.84	0.63				15.774	14.138	18.707	14.28	13.223	13.25	15.129	14.223
Figure 3F	eEPSC aplitude (%)	n=8 cells/5 mice	Baseline	100	0.001	Paired t test	t=5.894, df=7	0.0006	99.9972	100.003	99.9999	100.001	99.9995	100.007	100.001	100.002
			Mus	50.47	8.4				25.14	67.24	70.29	63.26	39.13	43.23	81.51	13.99
Figure 3G	PPR	n=8 cells/5 mice	Baseline	0.82	0.086	Paired t test	t=2.938, df=7	0.0218	1.05999	1.30479	0.718493	0.812892	0.686487	0.653797	0.556709	0.769377
			Mus	1.208	0.15				0.949117	1.89623	1.14715	0.906012	0.823773	0.856806	1.34799	1.73832
Figure 4C	sIPSC frequency (Hz)	n=7 cells/3 mice	Baseline	1.61	0.39	Friedman test	Friedman statistic=11.14	0.0012	2.224	2.51	1.006	1.096	3.166	0.455	0.777
			Mus	0.86	0.22				1.328	0.344	0.441	0.96	1.907	0.429	0.642
			Scop	1.72	0.4				3.121	0.399	1.985	1.674	3.009	0.639	1.23
	mIPSC frequency (Hz)	n=7 cells/3 mice	Baseline	2.37	0.56	RM one-way ANOVA	F (1.738, 10.43) = 9.759	0.005	0.849	3.508	1.75	1.963	4.465	0.574	3.468
			Mus	1.26	0.32				0.457	2.602	1.052	1.019	1.938	0.182	1.582
			Scop	2.33	0.63				0.842	4.769	1.605	1.671	4.057	0.329	3.043
Figure 4D	sIPSC amplitude (pA)	n=7 cells/3 mice	Baseline	21.47	2.04	RM one-way ANOVA	F (1.116, 6.694) = 0.5432	0.5052	12.846	27.916	23.53	26.443	21.582	15.999	21.948
			Mus	23.51	1.69				18.758	28.748	26.276	28.086	23.64	17.277	21.759
			Scop	22.29	3.07				16.779	20.033	31.785	35.084	22.304	15.005	15.035
	mIPSC amplitude (pA)	n=7 cells/3 mice	Baseline	18.12	1.73	RM one-way ANOVA	F (1.693, 10.16) = 1.364	0.2931	15.915	18.784	21.37	9.529	19.768	23.849	17.639
			Mus	15.57	1.79				14.267	16.785	22.934	8.598	17.982	11.162	17.242
			Scop	16.58	1.41				19.356	14.618	19.928	10.925	21.294	14.038	15.892
Figure 4F	eIPSC aplitude (%)	n=6 cells/5 mice	Baseline	99.98	0.015	Wilcoxon matched-pairs signed rank test	Sum of signed ranks (W)=5	0.6875	99.9873	99.9824	100.004	99.9831	99.9012	99.9957
			Mus	104.9	13.07				121.015	153.863	87.4789	62.2394	115.41	89.59
Figure 4G	PPR	n=6 cells/5 mice	Baseline	0.69	0.023	Wilcoxon matched-pairs signed rank test	Sum of signed ranks (W)=19	0.0625	0.661481	0.694842	0.640369	0.730935	0.62711	0.774721
			Mus	0.776	0.044				0.772947	0.776511	0.73876	0.791805	0.618609	0.956043
Figure 5C	sIPSC frequency (Hz)	n=7 cells/6 mice	Baseline	9.59	1.13	RM one-way ANOVA	F (1.333, 6.664) = 2.467	0.1621	9.751	10.859	13.513	9.449	5.009	8.974
			Mus	9.33	0.78				9.503	11.744	11.046	9.273	6.7	7.721
			Scop	11.34	1.46				11.645	12.33	12.627	12.632	4.281	14.49
	mIPSC frequency (Hz)	n=7 cells/5 mice	Baseline	2.58	0.4063	RM one-way ANOVA	F (1.546, 7.732) = 6.492	0.0266	1.806	2.126	1.956	4.436	2.969	2.175
			Mus	2	0.4018				1.405	1.91	0.944	2.749	3.572	1.417
			Scop	3.25	0.67				1.998	3.146	1.568	4.897	5.581	2.319
Figure 5D	sIPSC amplitude (pA)	n=7 cells/6 mice	Baseline	40.52	5.49	Friedman test	Friedman statistic=1.143	0.6197	26.071	37.808	32.636	50.697	56.473	22.272	57.684
			Mus	42.12	5.61				19.91	50.677	48.674	48.138	51.947	21.292	54.22
			Scop	41.19	6.07				20.084	53.083	46.46	49.608	43.178	17.478	58.408
	mIPSC amplitude (pA)	n=7 cells/5 mice	Baseline	15.33	1.06	RM one-way ANOVA	F (1.930, 11.58) = 0.9852	0.3997	19.302	14.442	12.039	11.81	15.32	17.258	17.136
			Mus	14.37	1.29				19.852	13.443	15.991	8.713	12.611	15.198	14.816
			Scop	15.79	1.44				19.699	12.749	16.388	9.338	19.867	17.509	15.007
Figure 5F	eIPSC aplitude (%)	n=4 cells/3 mice	Baseline	99.96	0.037	Paired t test	t=5.948, df=3	0.0095	100.001	100.001	99.8534	100.001
			Mus	56.39	7.32				36.5962	71.5656	60.9237	56.486
Figure 5G	PPR	n=4 cells/3 mice	Baseline	0.79	0.09	Paired t test	t=0.7113, df=3	0.5282	0.743341	0.781348	0.582141	1.03572
			Mus	0.85	0.03				0.894082	0.862686	0.774555	0.851745
Figure 6C	sIPSC frequency (Hz)	n=7 cells/6 mice	Baseline	2.89	0.999	Wilcoxon matched-pairs signed rank test	Sum of signed ranks (W)=26	0.0313	7.318	0.807	5.845	2.502	1.591	1.763	0.408
			Scop	3.796	1.386				9.102	0.61	8.892	3.285	1.873	2.133	0.675
	mIPSC frequency (Hz)	n=8 cells/5 mice	Baseline	2.37	0.55	Paired t test	t=2.593, df=7	0.0358	5.162	0.942	3.323	1.829	3.149	0.87	0.706	2.971
			Scop	2.72	0.52				5.392	1.873	3.293	2.731	3.479	0.84	1.081	3.057
Figure 6D	sIPSC amplitude (pA)	n=7 cells/6mice	Baseline	32.29	4.74	Wilcoxon matched-pairs signed rank test	Sum of signed ranks (W)=-7	0.7344	64.08	26.874	17.54	19.44	31.509	32.079	28.441	44.367	26.278
			Scop	31.91	4.61				63.662	24.983	22.125	15.494	34.197	31.606	32.049	38.674	24.366
	mIPSC amplitude (pA)	n=8 cells/5 mice	Baseline	12.65	0.79	Paired t test	t=0.7160, df=7	0.4972	14.511	10.132	12.939	11.78	17.105	11.62	10.887	12.222
			Scop	13.34	0.69				12.192	15.808	12.939	14.969	15.778	10.834	12.909	11.261
Figure 6F	eIPSC aplitude (%)	n=5 cells/4 mice	Baseline	100	0.00074	Paired t test	t=0.01997, df=4	0.985	100.003	100	100.004	100	100.001
			Scop	99.8	10.1				116.048	125.043	93.1314	98.0364	66.7412
Figure 6G	PPR	n=5 cells/4 mice	Baseline	0.89	0.067	Paired t test	t=1.486, df=4	0.2115	0.722465	0.894085	1.13043	0.887972	0.829749
			Scop	0.82	0.05				0.737602	0.806434	0.942224	0.94268	0.686848
Figure 7C	sIPSC frequency (Hz)	n=8 cells/6 mice	Baseline	7.31	1.13	Paired t test	t=0.3955, df=7	0.7042	2.145	6.96	11.821	4.011	9.216	9.492	5.87	8.992
			Scop	7.05	0.83				2.732	8.84	10.896	6.041	6.429	6.999	6.797	7.658
	mIPSC frequency (Hz)	n=8 cells/6 mice	Baseline	2.62	0.31	Paired t test	t=2.434, df=6	0.0509	2.912	2.077	2.271	2.468	4.289	2.515	1.798
			Scop	3.29	0.5				2.874	2.922	3.699	2.318	5.98	3.33	1.899
Figure 7D	sIPSC amplitude (pA)	n=8 cells/6 mice	Baseline	36.02	7.55	Paired t test	t=2.274, df=7	0.0572	15.423	25.684	46.537	36.267	82.205	33.817	32.25	15.991
			Scop	42.49	6.9				18.029	33.234	52.818	44.645	77.298	36.937	55.78	21.173
	mIPSC amplitude (pA)	n=8 cells/6 mice	Baseline	17.49	1.57	Paired t test	t=0.03263, df=7	0.9749	21.53	16.907	13.756	19.073	14.526	19.554	24.048	10.544
			Scop	17.45	2.03				28.442	15.198	15.549	18.265	12.032	21.278	18.784	10.056
Figure 7F	eIPSC aplitude (%)	n=5 cells/4 mice	Baseline	100	0.00074	Paired t test	t=0.1155, df=4	0.9136	99.9986	100.003	100.001	99.9991	100.001
			Scop	99.03	8.37				76.6459	96.9224	128.069	92.2696	101.264
Figure 7G	PPR	n=5 cells/4 mice	Baseline	1.06	0.22	Paired t test	t=1.306, df=4	0.2616	0.866177	0.870626	1.94	0.830262	0.795725
			Scop	0.94	0.13				0.89475	0.806239	1.44	0.791478	0.763507
Supplementary Figure 1C	sEPSC frequency (Hz)	n=7 cells/7 mice	Baseline	8.09	2.2	Wilcoxon matched-pairs signed rank test	Sum of signed ranks (W)=-6	0.6875	5.647	12.454	4.892	19.179	7.798	3.155	3.506
			Scop	7.69	2.54				2.599	12.739	4.746	20.676	6.521	2.081	4.437
	mEPSC frequency (Hz)	n=7 cells/4 mice	Baseline	5.999	2.35	Wilcoxon matched-pairs signed rank test	Sum of signed ranks (W)=6	0.6875	1.399	1.854	1.369	1.734	17.372	8.932	9.332
			Scop	6.19	2.43				2.295	2.164	1.298	2.076	19.102	8.356	8.041
Supplementary Figure 1D	sEPSC amplitude (pA)	n=7 cells/7 mice	Baseline	17.12	2.04	Wilcoxon matched-pairs signed rank test	Sum of signed ranks (W)=-22	0.0781	11.741	28.621	13.98	15.664	17.406	15.76	16.671
			Scop	15.14	1.95				11.298	25.923	13.002	16.827	14.644	13.415	10.861
	mEPSC amplitude (pA)	n=7 cells/4 mice	Baseline	10.29	0.55	Paired t test	t=0.3049, df=6	0.7708	8.759	9.171	8.53	11.513	11.574	11.971	10.513
			Scop	10.19	0.59				8.987	9.323	8.667	10.307	12.917	11.673	9.46
Supplementary Figure 1F	eEPSC aplitude (%)	n=11 cells/6 mice	Baseline	100	0.001	Paired t test	t=1.664, df=10	0.1271	100	100	100.012	100	100.005	99.9943	99.9888	99.9962	100.005	99.9956	99.9976
			Scop	87.68	7.4				118.97	62.4	127.35	70.52	92.91	72.61	96.25	51.53	111.82	90.26	69.9
Supplementary Figure 1G	PPR	n=11 cells/6 mice	Baseline	1.88	0.1069	Paired t test	t=1.434, df=10	0.1821	2.24216	2.15378	1.35563	1.91539	1.85268	2.5413	1.67745	1.43199	1.58966	1.94532	1.96465
			Scop	2.14	0.169				1.77727	2.94133	1.24103	2.69626	2.95888	1.78217	2.09122	2.35701	1.57527	1.85537	2.26167
Supplementary Figure 2C	sEPSC frequency (Hz)	n=7 cells/6 mice	Baseline	15.8	1.34	Paired t test	t=1.503, df=6	0.1835	10.648	16.136	19.512	18.105	12.155	19.586	14.469
			Scop	16.81	1.64				8.503	18.602	18.869	19.856	14.857	21.484	15.518
	mEPSC frequency (Hz)	n=6 cells/5 mice	Baseline	11.1	0.69	Paired t test	t=0.7246, df=5	0.5011	13.973	11.403	11.829	9.515	10.098	9.769
			Scop	10.82	0.72				12.937	11.792	11.76	10.118	10.359	7.919
Supplementary Figure 2D	sEPSC amplitude (pA)	n=7 cells/6 mice	Baseline	13.15	0.622	Paired t test	t=0.2367, df=6	0.8207	10.445	12.199	13.611	12.787	12.924	14.503	15.564
			Scop	13.07	0.633				11.108	12.756	11.993	11.749	13.321	14.954	15.594
	mEPSC amplitude (pA)	n=6 cells/5 mice	Baseline	13.24	1.13	Wilcoxon matched-pairs signed rank test	Sum of signed ranks (W)=8	0.5781	17.281	12.573	12.131	17.632	12.009	10.269	10.818
			Scop	13.4	1.43				18.448	12.482	12.253	19.058	11.139	10.468	9.918
Supplementary Figure 2F	eEPSC aplitude (%)	n=8 cells/6 mice	Baseline	100	0.0016	Paired t test	t=1.548, df=7	0.1656	100.001	100.003	99.997	99.9993	100.001	99.9986	99.988	100
			Scop	83.05	10.95				142.78	82.27	87.97	42.62	55.29	93.74	96.94	62.8
Supplementary Figure 2G	PPR	n=8 cells/6 mice	Baseline	0.82	0.026	Paired t test	t=0.3109, df=7	0.7649	0.787386	0.928138	0.799591	0.924164	0.880183	0.763544	0.761313	0.741665
			Scop	0.797	0.076				0.641892	0.89467	0.738588	0.820308	0.541149	0.699888	1.25581	0.784352
